# Supplementary material for: A SiPM-Enabled Portable Delayed Fluorescence Photon Counting Device: Climatic Plant Stress Biosensing
Source: Biosensors (Basel). 2022 Oct 2;12(10):817. doi: 10.3390/bios12100817 (PMC9599934; doi:10.3390/bios12100817)
Supplement: Supplementary file 1 [file biosensors-12-00817-s001.zip]

Archive with 1 entries (1 files):
- biosensors-1928392-supplementary.pdf
